# Supplementary material for: Leveraging anteroposterior force oscillations to assist walking
Source: Sci Rep. 2026 Apr 21;16:20342. doi: 10.1038/s41598-026-47823-w (PMC13328586; doi:10.1038/s41598-026-47823-w)
Supplement: Supplementary file 3 — Supplementary Material 3 [file 41598_2026_47823_MOESM3_ESM.zip]

Archive with 5 entries (5 files):
- Razavi_Robotictether_Fig3.xlsx
- Razavi_RoboticTether_ForceProfiles.mat
- Razavi_Supplementary.docx
- README.txt
- Razavi_Net_Metabolic_Rate_MEAN_ASYMPTOTE.xlsx
