# Supplementary material for: Leveraging anteroposterior force oscillations to assist walking
Source: Sci Rep. 2026 Apr 21;16:20342. doi: 10.1038/s41598-026-47823-w (PMC13328586; doi:10.1038/s41598-026-47823-w)
Supplement: Supplementary file 3 — Supplementary Material 3 [file 41598_2026_47823_MOESM3_ESM.zip › Razavi_Robotictether_Fig3.xlsx]

## Sheet: Sheet1
Cond	Mean Metabolic Change ± SEM	Mean Pos Peak Force ± SEM	Mean Neg Peak Force ± SEM	Mean Pos Peak Tim ± SEM	Mean Neg Peak Tim ± SEM	Adjusted p value
2	-24.62 ± 3.14	6.45 ± 0.05	-0.59 ± 0.06	26.83 ± 2.83	-3.08 ± 3.00	7.47317e-07
3	-18.98 ± 3.62	7.83 ± 0.04	-1.49 ± 0.12	52.50 ± 0.42	13.83 ± 0.59	0.000157605
4	-12.23 ± 3.26	7.41 ± 0.08	-1.61 ± 0.14	71.25 ± 5.10	8.92 ± 4.99	0.000193503
5	-23.93 ± 5.73	6.20 ± 0.07	-0.40 ± 0.08	5.42 ± 3.43	31.67 ± 3.50	0.000102624
6	-42.76 ± 5.36	13.11 ± 0.10	-0.41 ± 0.05	29.83 ± 0.32	97.50 ± 0.92	3.5511e-07
7	-28.58 ± 3.44	14.59 ± 0.07	-1.36 ± 0.13	53.00 ± 0.41	12.08 ± 0.60	1.04387e-08
8	-30.01 ± 4.55	14.04 ± 0.10	-1.50 ± 0.14	77.58 ± 0.43	14.00 ± 0.46	3.05376e-06
9	-39.58 ± 7.64	12.78 ± 0.08	-0.06 ± 0.08	1.58 ± 0.31	31.17 ± 0.69	5.69828e-06
10	29.79 ± 5.42	1.10 ± 0.06	-7.76 ± 0.11	61.50 ± 0.44	25.33 ± 0.38	2.89532e-06
11	29.00 ± 6.34	0.50 ± 0.07	-5.96 ± 0.07	80.17 ± 0.44	52.08 ± 0.40	1.70854e-05
12	23.88 ± 6.89	0.79 ± 0.06	-6.28 ± 0.05	44.33 ± 3.96	75.00 ± 3.84	0.0013374
13	29.96 ± 7.53	1.03 ± 0.07	-7.79 ± 0.09	54.42 ± 1.43	5.50 ± 0.50	6.20716e-05
14	57.56 ± 14.03	1.09 ± 0.07	-14.08 ± 0.12	66.50 ± 2.73	30.42 ± 2.72	0.000458741
15	55.10 ± 7.94	0.46 ± 0.07	-12.39 ± 0.08	82.92 ± 0.45	53.08 ± 0.38	2.20635e-07
16	54.29 ± 7.23	0.53 ± 0.05	-12.56 ± 0.12	46.33 ± 0.72	79.33 ± 0.61	1.27392e-07
17	63.63 ± 13.69	0.93 ± 0.07	-14.22 ± 0.11	52.50 ± 1.32	5.50 ± 0.56	0.000235417
18	-6.91 ± 4.12	6.55 ± 0.06	-6.34 ± 0.08	32.17 ± 1.56	80.50 ± 1.65	0.0201619
22	-11.31 ± 5.47	12.86 ± 0.14	-12.79 ± 0.12	31.50 ± 0.50	79.25 ± 0.46	0.0116366
23	20.48 ± 3.91	14.66 ± 0.09	-14.19 ± 0.09	54.58 ± 1.98	7.42 ± 2.01	2.24878e-05
24	20.58 ± 4.99	14.22 ± 0.08	-14.10 ± 0.12	76.83 ± 0.30	27.42 ± 0.38	7.84729e-05
25	-5.12 ± 2.95	13.04 ± 0.10	-12.44 ± 0.08	-1.25 ± 2.29	50.75 ± 2.38	0.0265276
