# Supplementary material for: Leveraging anteroposterior force oscillations to assist walking
Source: Sci Rep. 2026 Apr 21;16:20342. doi: 10.1038/s41598-026-47823-w (PMC13328586; doi:10.1038/s41598-026-47823-w)
Supplement: Supplementary file 3 — Supplementary Material 3 [file 41598_2026_47823_MOESM3_ESM.zip › README.txt]

% Leveraging anteroposterior force oscillations to assist walking
% Prepared by H. Razavi and P. Malcolm
% Last updated: December 2025

Supplementary methods and experimental data are provided.

- Razavi_Supplementary.docx includes supplementary methods and additional outcomes for the robotic-tether and the simulation part of the mass-spring experiments. The condition numbers in Table S1 correspond to condition numbers in the net metabolic rate and force profiles data.

- Razavi_Net_Metabolic_Rate_Mean_Asymptote.xlsx includes the mean asymptotes of net metabolic rate from all the participants and all the conditions in the robotic-tether (Table S1) and mass-spring experiment.

- Razavi_RoboticTether_ForceProfiles.mat includes resultant force profiles from the robotic-tether experiment. Rows (100) are the percentage of strides, columns (12) are participants, and the third dimension (26) is the conditions (Table S1).

- Razavi_RoboticTether_Fig3.xlsx includes all the force profiles shown in Figure 3 with their corresponding metabolic change (compared to zero-force condition), positive, and negative peak timings and magnitudes. The p-value is reported from the paired t-test with Holm-Šidák correction.
