# Supplementary material for: Leveraging anteroposterior force oscillations to assist walking
Source: Sci Rep. 2026 Apr 21;16:20342. doi: 10.1038/s41598-026-47823-w (PMC13328586; doi:10.1038/s41598-026-47823-w)
Supplement: Supplementary file 3 — Supplementary Material 3 [file 41598_2026_47823_MOESM3_ESM.zip › Razavi_Net_Metabolic_Rate_MEAN_ASYMPTOTE.xlsx]

## Sheet: Robotic Waist Tether
Participant#	Cond1	Cond2	Cond3	Cond4	Cond5	Cond6	Cond7	Cond8	Cond9	Cond10	Cond11	Cond12	Cond13	Cond14	Cond15	Cond16	Cond17	Cond18	Cond19	Cond20	Cond21	Cond22	Cond23	Cond24	Cond25	Cond26
1	2.36175	1.87949	1.76078	1.82954	1.68573	1.44041	1.58946	1.65227	1.60172	2.68383	2.78626	2.36739	2.56933	3.64591	3.26751	3.2539	3.50603	1.82297	2.31052	2.36432	1.87189	2.02753	2.64571	2.67919	1.9838	2.2793
2	2.89758	2.4405	2.45173	2.80881	2.51665	1.76729	2.17605	1.43331	1.94232	3.75754	3.3449	3.1392	3.90929	4.47613	4.46281	4.30733	4.09569	2.57076	2.90417	2.76286	2.40373	2.92696	3.92917	3.787	2.65283	3.52323
3	2.83332	2.26273	1.78063	2.62223	2.32661	1.79155	2.21871	2.27409	2.16978	3.21687	3.77425	3.33982	2.93581	4.1555	3.26504	3.98736	4.53821	2.47636	2.91529	2.58323	2.58778	2.72897	3.11535	3.17844	2.69235	2.97948
4	2.88202	2.08786	2.93501	3.07415	2.27908	2.39572	2.34407	2.14012	1.92818	4.20511	3.5128	4.08836	4.68327	3.85449	4.66156	4.76238	5.25399	3.34117	3.86503	2.95028	3.31312	2.76152	3.92806	3.27448	3.14384	5.3975
5	3.45452	2.45543	3.12879	3.01262	3.63593	2.05832	2.44134	2.67758	2.76922	4.3085	4.47772	3.81615	4.44789	5.59175	5.18222	5.5607	5.82758	2.97591	3.20928	3.767	2.8647	3.54514	4.62285	4.08506	2.98881	2.57228
6	3.9367	2.60389	2.2104	3.46633	2.55465	1.86528	3.13482	2.3671	2.22468	4.24178	3.70748	2.95229	4.50977	1.46211	5.05555	5.62093	1.49569	4.08472	3.29223	3.40931	3.08269	2.34353	4.47997	3.60292	4.13561	1.82868
7	2.53674	1.73362	2.14509	1.88742	1.73125	1.03012	1.66996	1.4248	1.18758	3.5655	3.37249	3.35723	2.81774	4.39791	4.38191	3.8357	4.53169	2.64058	2.59021	2.75869	2.54028	2.3694	3.25539	3.42404	2.24687	2.08318
8	2.75354	2.26903	2.30043	2.29776	2.28169	1.7927	2.55575	2.51309	1.83217	3.46814	3.38211	3.44704	3.31632	4.24613	4.07483	3.89276	4.35943	2.49899	3.00687	2.71779	3.00356	2.73737	3.33209	3.3641	2.93741	2.77937
9	2.15811	1.47609	1.59799	1.51589	1.79495	0.939549	1.10651	1.55556	1.37787	2.35306	2.51907	2.87104	2.13881	4.04886	3.68278	2.89986	3.38737	1.54792	2.43854	2.38871	1.97769	1.63348	2.46985	2.11673	1.85891	2.32756
10	2.7639	2.20616	2.49983	2.19676	2.40149	2.44637	2.00603	1.95362	2.07448	3.49169	3.3828	3.59025	3.61195	4.35666	4.0828	3.51878	5.09153	2.7587	2.68553	2.81897	2.67552	3.00951	3.29242	3.41967	2.68982	3.29413
11	2.27971	2.21977	2.00625	2.3335	0.50928	0.440651	1.62526	0.974988	-0.419211	3.85367	3.77519	3.82362	3.90706	4.01185	5.14223	4.94487	5.05996	1.78375	0.925949	2.72759	2.8768	1.05267	2.05638	2.99592	1.83513	3.10655
12	1.93984	1.06498	1.57171	1.83147	1.54815	1.0571	0.986608	1.84877	1.47768	2.93502	3.39874	2.80404	3.36941	4.92148	2.88462	3.5731	4.35545	2.19683	2.779	2.45804	2.40338	1.93166	2.5448	3.04264	2.09753	2.68067

## Sheet: Mass-spring
Participant#	no-cart	lowest	low	high	highest	no-spring
1	3.03769	3.9982	4.4442	4.39894	4.20867	3.77563
2	3.05364	4.66686	4.66638	4.64232	4.87467	4.59105
3	1.92637	3.50622	3.74924	3.22409	3.18113	3.52617
4	2.77562	3.9051	4.1523	4.20355	3.98402	4.50438
5	2.44298	4.37597	4.18703	4.68587	4.87434	4.49789
